# Supplementary material for: An Ultrahigh Sensitive Paper-Based Pressure Sensor with Intelligent Thermotherapy for Skin-Integrated Electronics
Source: Nanomaterials (Basel). 2020 Dec 17;10(12):2536. doi: 10.3390/nano10122536 (PMC7765889; doi:10.3390/nano10122536)
Supplement: Supplementary file 1 [file nanomaterials-10-02536-s001.zip]

Archive with 6 entries (3 files):
- nanomaterials-1040907-SI/
- nanomaterials-1040907-SI/SI/
- nanomaterials-1040907-SI/SI/Movie/
- nanomaterials-1040907-SI/SI/Movie/Movie S1.mp4
- nanomaterials-1040907-SI/SI/Movie/Movie S2.mp4
- nanomaterials-1040907-SI/SI/Supplementary Materials.docx
